# Supplementary material for: Naturally Derived Malabaricone B as a Promising Bactericidal Candidate Targeting Multidrug-Resistant Staphylococcus aureus also Possess Synergistic Interactions with Clinical Antibiotics
Source: Antibiotics (Basel). 2023 Sep 26;12(10):1483. doi: 10.3390/antibiotics12101483 (PMC10604362; doi:10.3390/antibiotics12101483)
Supplement: Supplementary file 1 [file antibiotics-12-01483-s001.zip]

Archive with 1 entries (1 files):
- antibiotics-2597422-supplementary.pdf
